# Supplementary material for: In vivo and ex vivo assessment of bladder hyper-permeability and using molecular targeted magnetic resonance imaging to detect claudin-2 in a mouse model for interstitial cystitis
Source: PLoS One. 2020 Oct 23;15(10):e0239282. doi: 10.1371/journal.pone.0239282 (PMC7584247; doi:10.1371/journal.pone.0239282)
Supplement: S1 File — (ZIP) [file pone.0239282.s001.zip]

Archive with 4 entries (4 files):
- Supplementary Files/Bladder-IHC-SA-HRP.xlsx
- Supplementary Files/Immunoreactive IF raw data.xlsx
- Supplementary Files/RAW TEER_.xlsx
- Supplementary Files/RT_Uro_Tg_Mouse_Data_Update071020.xlsx
