# Supplementary material for: In vivo and ex vivo assessment of bladder hyper-permeability and using molecular targeted magnetic resonance imaging to detect claudin-2 in a mouse model for interstitial cystitis
Source: PLoS One. 2020 Oct 23;15(10):e0239282. doi: 10.1371/journal.pone.0239282 (PMC7584247; doi:10.1371/journal.pone.0239282)
Supplement: S1 File — (ZIP) [file pone.0239282.s001.zip › Supplementary Files/Bladder-IHC-SA-HRP.xlsx]

## Sheet: Raw Data
										(pos + neg)	Npositive/Ntotal
ROI		# weak positive	# positive	# strong positive	intensity weak	intensity positive	intensity strong positive	Negative	intensity negative	total number (Ntotal)	positivity	iavg
1	1	346	1908	2213	53011	227559	172059	24548	4061395	29015	0.153955	120
	2	182	2660	5736	28577	308276	439219	16091	2564744	24669	0.347724	119
	3	646	2191	6408	104680	260559	392114	23749	3632967	32994	0.280202	128
	4	805	3590	4568	125468	425008	351298	16792	2579683	25755	0.34801	100
	5	189	2979	6718	28587	343821	527827	22248	3507422	32134	0.307649	117
2	1	2030	5063	2129	327253	618150	176289	13376	2361746	22598	0.408089	130
	2	1674	3343	6061	269957	404754	377782	13241	2150490	24319	0.455529	134
	3	1937	2784	5043	303535	343233	341124	12204	1988612	21968	0.444465	136
	4	3403	5529	8255	545423	667781	631543	12977	1799668	30164	0.569785	135
	5	749	4371	4638	115210	523383	389026	16554	2836356	26312	0.370857	130
18	1	1849	6562	4402	346965	9071717	306820	14331	1609812	27144	0.472038	121
	2	1536	7222	5468	290574	957071	456684	18921	2662275	33147	0.429179	119
	3	728	15652	5123	136170	1968874	439175	19925	2094108	41428	0.519045	125
	4	2565	4886	3100	490766	667049	249728	20421	3537054	30972	0.340663	133
	5	3004	6872	2329	579646	934432	190498	23568	4008287	35773	0.341179	129
ROI		# weak positive	# positive	# strong positive	intensity weak	intensity positive	intensity strong positive	Negative	intensity negative	total number (Ntotal)	positivity	iavg
19	1	5952	19963	4829	1135510	2768395	422815	8724	1465414	39468	0.77896	150
	2	2295	14837	7220	429067	2016852	633789	18111	2699659	42463	0.573488	140
	3	1421	17978	1529	270867	2339262	145090	5245	951678	26173	0.799603	141
	4	961	13682	8902	180491	1788816	630555	6707	1030187	30252	0.778296	130
	5	1242	14539	3769	236291	1875235	340363	6595	1192881	26145	0.747753	145
27	1	1355	7117	5545	258969	903052	474846	12351	1739546	26368	0.531591	137
	2	1456	2298	6688	289582	308567	433115	2906	430371	13348	0.782289	159
	3	2593	10704	6758	495891	1380109	581091	14451	2282695	34506	0.581203	123
	4	2936	9767	8906	567716	1279003	631837	10422	1436222	32031	0.674628	120
	5	2270	6149	7988	446330	833620	506653	3663	469653	20070	0.817489	150
28	1	449	12374	13527	84737	1449204	1171272	10818	1250934	37168	0.708943	102
	2	158	8747	31225	29992	1004593	2444346	2407	197847	42537	0.943414	100
	3	328	2163	11052	63461	265600	797882	1759	213463	15302	0.885048	96
	4	1050	8384	10792	200157	1049929	780971	7229	786057	27455	0.736696	100
	5	2835	9693	8737	544797	1170772	591832	15939	2093792	37204	0.571578	110
Molecular Targeting
ROI	Claudin-2	# weak positive	# positive	# strong positive	intensity weak	intensity positive	intensity strong positive	Negative	intensity negative	total number (Ntotal)	positivity	iavg
6463: Saline treated	1	4401	5706	895	842886	823251	71522	12964	223303	23966	0.459067	157
	2	6540	5677	373	1233387	880279	32003	18762	2959525	31352	0.401569	170			0.430318
	3	5698	3010	3	1081588	480028	257	18630	2839868	27341	0.318606	169			0.263685
	4	2890	2741	0	549988	440208	0	21342	3277990	26973	0.208764	175			0.387774
	5	9934	6865	20	1880652	1112699	1850	24235	3891537	41054	0.40968	178			0.387774
	6	3006	6313	26	560338	1001471	2401	16197	2245313	25542	0.365868	167			0.349023
	7	5122	7103	82	967419	1095879	7699	18772	2759956	31079	0.395991	168			0.482498
	8	5886	3752	64	1035769	566580	5698	22418	3861719	32120	0.302055	174
	9	5934	5395	106	1127669	832993	9672	13230	2028280	24665	0.463612	170
	10	5658	11455	291	1085471	1629783	27044	17308	2899201	34712	0.501383	157
6464: LPS treated	1	3879	7834	3362	746877	1063834	289750	8199	1496773	23274	0.647718	150
	2	6134	25488	657	1154168	3579130	61544	11149	1551778	43428	0.743276	148			0.695497
	3	2496	10311	888	471373	1433241	79927	6940	1058752	20635	0.663678	144			0.618186
	4	4520	16074	1059	849373	2274777	95662	16156	2445211	37809	0.572694	148			0.875991
	5	1603	23439	12367	303153	3007630	1048989	3877	518003	41286	0.906094	130			0.76425
	6	9073	24964	1772	1711865	3528539	163872	6524	1022526	42333	0.845889	150			0.797841
	7	5166	22810	1484	975644	3245011	129226	10198	1540636	39658	0.742851	147
	8	4896	24117	1940	910389	3402929	179274	8445	1982459	39398	0.785649	145
	9	4834	14187	2242	913198	2045197	199363	6133	937349	27396	0.776135	148
	10	3175	12725	5055	605967	1725907	421549	4614	655020	25569	0.819547	131
ROI	IgG	# weak positive	# positive	# strong positive	intensity weak	intensity positive	intensity strong positive	Negative	intensity negative	total number (Ntotal)	positivity	iavg
27	1	212	203	2	4071	30037	196	24596	3150035	25013	0.0166713	170			0.053149
	2	1050	943	91	203663	139716	8242	21168	3294154	23252	0.0896267	168			0.103867
	3	2708	1605	30	522569	249507	2352	34672	4632915	39015	0.111316	178			0.0208106
	4	1380	891	3	2566274	138122	266	21311	3003219	23585	0.0964172	177			0.0207948
	5	225	108	0	44033	16507	0	21389	3426729	21722	0.0153301	181			0.0122507
	6	342	207	10	68109	44051	851	20703	2249231	21262	0.026291	172
	7	314	207	6	61966	21062	521	28602	3438657	29129	0.0180919	177
	8	317	200	5	61091	29245	468	21693	3197696	22215	0.0234976	174
	9	232	45	0	46316	7159	0	33174	4081740	33451	0.00828077	183
	10	317	231	17	61341	34498	1280	34267	4282535	34832	0.0162207	171
28	1	576	1422	0	106062	228878	0	41700	5441337	43698	0.0457229	167
	2	456	1420	35	85675	216679	3097	35083	4555207	36994	0.051657	159			0.04869
	3	1147	1557	0	213609	253397	0	40976	5619622	43680	0.0619048	172			0.0318075
	4	35	10	1	7079	1595	76	26850	3606229	26896	0.00171029	180			0.00373439
	5	68	22	0	13408	3423	0	24043	3236829	24133	0.00372933	177			0.014393
	6	93	12	0	18160	1995	0	27974	4171720	28079	0.00373945	181			0.0557983
	7	188	63	0	36299	10188	0	18532	2375123	18783	0.0133631	185
	8	222	156	0	43039	24870	0	24131	3434243	24509	0.0154229	179
	9	899	1762	12	174237	259416	1166	28597	5201404	31270	0.0854813	162
	10	227	360	393	44407	53543	23463	36546	5072671	37526	0.0261152	163

## Sheet: Summary
IHC		# weak positive	# positive	# strong positive	intensity weak	intensity positive	intensity strong positive	Negative	intensity negative	total number (Ntotal)	positivity	iavg
Saline: Claudin 2	1	433.6	2665.6	5128.6	68064.6	313045	376503	20685.6	3.26924e+06	28913.4	0.287508	116.8
	2	1958.6	4218	5225.2	312276	511460	383153	13670.4	2.22737e+06	25072.2	0.449745	133
	18	1936.4	8238.8	4084.4	368824	2.71983e+06	328581	19433.2	2.78231e+06	33692.8	0.420421	125.4
LPS: Claudin 2	19	2374.2	16199.8	5249.8	450445	2157712	434522	9076.4	1.46796e+06	32900.2	0.73562	141.2
	27	2122	7207	7177	411698	940870	525508	8758.6	1.2717e+06	25264.6	0.67744	137.8
	28	964	8272.2	15066.6	184629	988020	1.15726e+06	7630.4	908419	31933.2	0.769136	101.6
		# weak positive	# positive	# strong positive	intensity weak	intensity positive	intensity strong positive	Negative	intensity negative	total number (Ntotal)	positivity	iavg
	Saline: Claudin 2	1442.87	5040.8	4812.73	249721	1.18144e+06	362746	17929.7	2.75964e+06	29226.1	0.385891	125.067
	LPS: Claudin 2	1820.07	10559.7	9164.47	348924	1.3622e+06	705764	8488.47	1.21603e+06	30032.7	0.727399	126.867
IHC		# weak positive	# positive	# strong positive	intensity weak	intensity positive	intensity strong positive	Negative	intensity negative	total number (Ntotal)	positivity	iavg
Claudin 2	6463: Saline	5506.9	5801.7	186	1.03652e+06	886317	15814.6	18385.8	2.69867e+06	29880.4	0.38266	168.5
	6464: LPS	4577.6	18194.9	3082.6	864201	2.53062e+06	266916	8223.5	1.32085e+06	34078.6	0.750353	144.1
IgG	27	709.7	464	16.4	363943	70990.4	1417.6	26157.5	3.47569e+06	27347.6	0.0421744	175.1
	28	391.1	678.4	44.1	74197.5	105398	2780.2	30443.2	4.27144e+06	31556.8	0.0308846	172.5
		# weak positive	# positive	# strong positive	intensity weak	intensity positive	intensity strong positive	Negative	intensity negative	total number (Ntotal)	positivity	iavg
	6463: Saline	5506.9	5801.7	186	1.03652e+06	886317	15814.6	18385.8	2.69867e+06	29880.4	0.38266	168.5
	6464: LPS	4577.6	18194.9	3082.6	864201	2.53062e+06	266916	8223.5	1.32085e+06	34078.6	0.750353	144.1
	IgG	550.4	571.2	30.25	219070	88194.4	2098.9	28300.3	3.87356e+06	29452.2	0.0365295	173.8
