# Supplementary material for: In vivo and ex vivo assessment of bladder hyper-permeability and using molecular targeted magnetic resonance imaging to detect claudin-2 in a mouse model for interstitial cystitis
Source: PLoS One. 2020 Oct 23;15(10):e0239282. doi: 10.1371/journal.pone.0239282 (PMC7584247; doi:10.1371/journal.pone.0239282)
Supplement: S1 File — (ZIP) [file pone.0239282.s001.zip › Supplementary Files/Immunoreactive IF raw data.xlsx]

## Sheet: Claudin2
corrected total cell fluorescence (CTCF)
CTCF = Integrated Density – (Area of selected cell X Mean fluorescence of background readings)
	Claudin-2
	URT 19								URT 19 control area
		area	mean	stdDev	intDen	RawIntDen				area	mean	stdDev	intDen	RawIntDen		CTCF	average CTCF
	1	902.309	39.607	40.008	35737.8	1157437			1	98.558	0.008	0.239	0.803	26		35730.6	39378.3
	2	564.457	57.457	52.036	32432.1	1050375			2	424.122	0.005	0.217	2.069	67		32429.3
	3	1158.83	43.127	55.347	49977.4	1618612			3	278.539	0.002	0.103	0.494	16		49975.1
	URT 20
		area	mean	stdDev	intDen	RawIntDen
	1	433.231	44.72	45.281	19373.9	627461			1	194.214	0.003	0.128	0.587	19		19372.6	25712.2
	2	1174.61	36.975	48.021	43431.4	1406607			2	190.231	0.002	0.105	0.432	14		43429
	3	1327.02	10.817	21.224	14354.9	464909			3	196.53	0.015	0.299	2.964	96		14334.9
	URT 22
		area	mean	stdDev	intDen	RawIntDen
	1	2142.87	10.16	20.525	21770.7	705086			1	302.036	0.0006134	0.035	0.185	6		21769.4	15907.7
	2	1453.27	10.666	20.132	15500.3	502008			2	397.383	0.002	0.099	0.741	24		15497.4
	3	1036.9	10.085	16.359	10457.3	338680			3	670.271	0.001	0.071	0.988	32		10456.3
	URT 24
		area	mean	stdDev	intDen	RawIntDen
	1	1031.96	20.548	29.064	21204.8	686759			1	562.728	0.001	0.092	0.834	27		21203.8	25712.2
	2	1814.16	16.613	30.511	30138.9	976105			2	444.254	0.000417	0.035	0.185	6		30138.1
	3	1623.56	17.448	29.36	25796.2	917473			3	887.087	0.001	0.115	1.297	42		25794.6
	URT 27
		area	mean	stdDev	intDen	RawIntDen
	1	1120.92	58.19	58.822	65226.2	2112474			1	421.899	0.0002927	0.024	0.124	4		65225.9	54707.9
	2	1106	46.445	54.852	51368.3	1663660			2	543.306	0.0006251	0.038	0.34	11		51367.6
	3	963.137	49.35	56.255	47530.9	1539377			3	408.221	0.0006807	0.047	0.278	9		47530.2
	URT S1
		area	mean	stdDev	intDen	RawIntDen
	1	1003.28	20.013	28.674	20078.3	650273			1	385.835	0.004	0.131	1.482	48		20074.3	21973.4
	2	760.74	18.894	26.831	14373.4	465511			2	409.795	0.002	0.094	0.71	23		14371.9
	3	1065.56	57.693	55.445	31474.7	1990975			3	513.85	0.0007211	0.036	0.371	12		31473.9
