# Supplementary material for: In vivo and ex vivo assessment of bladder hyper-permeability and using molecular targeted magnetic resonance imaging to detect claudin-2 in a mouse model for interstitial cystitis
Source: PLoS One. 2020 Oct 23;15(10):e0239282. doi: 10.1371/journal.pone.0239282 (PMC7584247; doi:10.1371/journal.pone.0239282)
Supplement: S1 File — (ZIP) [file pone.0239282.s001.zip › Supplementary Files/RAW TEER_.xlsx]

## Sheet: Saline
Saline
	Chamber	PD (mV)	PD AVG (V)	PD AVG (mV)/cm2	ISC (µA)	ISC AVG (A)	ISC AVG (µA)/cm2	Tissue Area Normalization Factor (0.2 cm2 = 1 cm2)	G (A/V)	mG*cm2	mG*cm2 (Tissue Factor)	1/G	1/(S/cm2)	Ω (V/A)	TEER (Ω*cm2)	TEER (Ω*cm2) (Tissue Factor)
	1	0.9	0.0009	5	3	3.66667e-06	20.3704	6.66667	0.00407407	0.733333	27.1605	245.455	#REF!	245.455	44.1818	1636.36
BLADDER		0.9			4
		0.9			4
	Chamber	PD (mV)	PD AVG (V)	PD AVG (mV)/cm2	ISC (µA)	ISC AVG (A)	ISC AVG (µA)/cm2	Tissue Area Normalization Factor (0.2 cm2 = 1 cm2)	G (A/V)	mG*cm2	mG*cm2 (Tissue Factor)	1/G	1/(S/cm2)	Ω (V/A)	TEER (Ω*cm2)	TEER (Ω*cm2) (Tissue Factor)
	2	1.1	0.00103333	5.74074	5	5e-06	27.7778	6.66667	0.00483871	0.870968	32.2581	206.667	#REF!	206.667	37.2	1377.78
BLADDER		1			5
		1			5
	Chamber	PD (mV)	PD AVG (V)	PD AVG (mV)/cm2	ISC (µA)	ISC AVG (A)	ISC AVG (µA)/cm2	Tissue Area Normalization Factor (0.2 cm2 = 1 cm2)	G (A/V)	mG*cm2	mG*cm2 (Tissue Factor)	1/G	1/(S/cm2)	Ω (V/A)	TEER (Ω*cm2)	TEER (Ω*cm2) (Tissue Factor)
	3	0.8	0.0008	4.44444	3	3e-06	16.6667	6.66667	0.00375	0.675	25	266.667	#REF!	266.667	48	1777.78
BLADDER		0.8			3
		0.8			3
	Chamber	PD (mV)	PD AVG (V)	PD AVG (mV)/cm2	ISC (µA)	ISC AVG (A)	ISC AVG (µA)/cm2	Tissue Area Normalization Factor (0.2 cm2 = 1 cm2)	G (A/V)	mG*cm2	mG*cm2 (Tissue Factor)	1/G	1/(S/cm2)	Ω (V/A)	TEER (Ω*cm2)	TEER (Ω*cm2) (Tissue Factor)
	4	1.6	0.0016	8.88889	7	7e-06	38.8889	6.66667	0.004375	0.7875	29.1667	228.571	#REF!	228.571	41.1429	1523.81
BLADDER		1.6			7
		1.6			7
	Chamber	PD (mV)	PD AVG (V)	PD AVG (mV)/cm2	ISC (µA)	ISC AVG (A)	ISC AVG (µA)/cm2	Tissue Area Normalization Factor (0.2 cm2 = 1 cm2)	G (A/V)	mG*cm2	mG*cm2 (Tissue Factor)	1/G	1/(S/cm2)	Ω (V/A)	TEER (Ω*cm2)	TEER (Ω*cm2) (Tissue Factor)
	5	1.2	0.0012	6.66667	4	4.33333e-06	24.0741	6.66667	0.00361111	0.65	24.0741	276.923	#REF!	276.923	49.8462	1846.15
BLADDER		1.2			4
		1.2			5

## Sheet: LPS
LPS
	Chamber	PD (mV)	PD AVG (V)	PD AVG (mV)/cm2	ISC (µA)	ISC AVG (A)	ISC AVG (µA)/cm2	Tissue Area Normalization Factor (0.2 cm2 = 1 cm2)	G (A/V)	mG*cm2	mG*cm2 (Tissue Factor)	1/G	1/(S/cm2)	Ω (V/A)	TEER (Ω*cm2)	TEER (Ω*cm2) (Tissue Factor)
	1	2.3	0.0023	12.7778	14	1.4e-05	77.7778	6.66667	0.00608696	1.09565	40.5797	164.286	#REF!	164.286	29.5714	1095.24
BLADDER		2.3			14
		2.3			14
	Chamber	PD (mV)	PD AVG (V)	PD AVG (mV)/cm2	ISC (µA)	ISC AVG (A)	ISC AVG (µA)/cm2	Tissue Area Normalization Factor (0.2 cm2 = 1 cm2)	G (A/V)	mG*cm2	mG*cm2 (Tissue Factor)	1/G	1/(S/cm2)	Ω (V/A)	TEER (Ω*cm2)	TEER (Ω*cm2) (Tissue Factor)
	1	1.9	0.0019	10.5556	16	1.6e-05	88.8889	6.66667	0.00842105	1.51579	56.1404	118.75	#REF!	118.75	21.375	791.667
BLADDER		1.9			16
		1.9			16
	Chamber	PD (mV)	PD AVG (V)	PD AVG (mV)/cm2	ISC (µA)	ISC AVG (A)	ISC AVG (µA)/cm2	Tissue Area Normalization Factor (0.2 cm2 = 1 cm2)	G (A/V)	mG*cm2	mG*cm2 (Tissue Factor)	1/G	1/(S/cm2)	Ω (V/A)	TEER (Ω*cm2)	TEER (Ω*cm2) (Tissue Factor)
	1	2.1	0.0021	11.6667	12	1.2e-05	66.6667	6.66667	0.00571429	1.02857	38.0952	175	#REF!	175	31.5	1166.67
BLADDER		2.1			12
		2.1			12
	Chamber	PD (mV)	PD AVG (V)	PD AVG (mV)/cm2	ISC (µA)	ISC AVG (A)	ISC AVG (µA)/cm2	Tissue Area Normalization Factor (0.2 cm2 = 1 cm2)	G (A/V)	mG*cm2	mG*cm2 (Tissue Factor)	1/G	1/(S/cm2)	Ω (V/A)	TEER (Ω*cm2)	TEER (Ω*cm2) (Tissue Factor)
	1	1	0.001	5.55556	8	8e-06	44.4444	6.66667	0.008	1.44	53.3333	125	#REF!	125	22.5	833.333
BLADDER		1			8
		1			8
	Chamber	PD (mV)	PD AVG (V)	PD AVG (mV)/cm2	ISC (µA)	ISC AVG (A)	ISC AVG (µA)/cm2	Tissue Area Normalization Factor (0.2 cm2 = 1 cm2)	G (A/V)	mG*cm2	mG*cm2 (Tissue Factor)	1/G	1/(S/cm2)	Ω (V/A)	TEER (Ω*cm2)	TEER (Ω*cm2) (Tissue Factor)
	1	1.5	0.00153333	8.51852	7	7.33333e-06	40.7407	6.66667	0.00478261	0.86087	31.8841	209.091	#REF!	209.091	37.6364	1393.94
BLADDER		1.6			8
		1.5			7
