# Supplementary material for: In vivo and ex vivo assessment of bladder hyper-permeability and using molecular targeted magnetic resonance imaging to detect claudin-2 in a mouse model for interstitial cystitis
Source: PLoS One. 2020 Oct 23;15(10):e0239282. doi: 10.1371/journal.pone.0239282 (PMC7584247; doi:10.1371/journal.pone.0239282)
Supplement: S1 File — (ZIP) [file pone.0239282.s001.zip › Supplementary Files/RT_Uro_Tg_Mouse_Data_Update071020.xlsx]

## Sheet: Molecular Targeting
RT_URO_20							RT_URO_21							RT_URO_22							RT_URO_24
Frame 31							Frame 31							Frame							Frame 11
Pre							Pre							Pre							Pre
Muscle:	T1 Relax Time	Std	Recovery Time (1419.25)	std			Muscle:	T1 Relax Time	Std	Recovery Time (1419.25)	std			Muscle:	T1 Relax Time	Std	Recovery Time (1419.25)	std			Muscle:	T1 Relax Time	Std	Recovery Time (1419.25)	std
1	1754.84	94.5342	6.1	0.0846643			1	1883.64	94.0777	8.6	0.36			1	1753.41	111.802	8.08	0.645619			1	1813.37	52.3993	8.2	0.654335
2	2150.96	128.318	5.89	0.202709			2	2137.03	106.085	8.06	1.74			2	1943.32	122.711	7.8	0.372118			2	1760.67	90.4299	8.85	0.2
3	2038.94	277.391	5.93	0			3	2279.28	174.001	8.72	0.85			3	1618.34	54.9177	8	0.260751			3	1780.49	30.9767	8.92	0.808432
4	2071.29	215.828	6.27	0.315487			4	2241	195.418	8.96	0.653512			4	1713.75	56.9279	7.6	0.509858			4	1753.79	75.2897	8.42	0.364039
5	1857.33	285.028	5.05	0			5	1858.12	190.749	8.2	0.360153			5	1763.54	84.1996	8.75	0.292216			5	1754.58	53.6778	8.33	0.841654
Pre							Pre							Pre							Pre
Bladder:	T1 Relax Time	Std	Recovery Time (1419.25)	std			Bladder:	T1 Relax Time	Std	Recovery Time (1419.25)	std			Bladder:	T1 Relax Time	Std	Recovery Time (1419.25)	std			Bladder:	T1 Relax Time	Std	Recovery Time (1419.25)	std
1	2084.41	199.028	6.07	0			1	1651.73	108.49	7.81	1.61			1	1650.64	78.7573	9.62	0.53			1	2103.14	139.172	9.99	0.64
2	1890.93	267.506	7	0			2	1524.14	257.311	7.47	1.57			2	1254.93	104.32	9.58	1.41			2	2344.9	53.2079	9.46	1.63
3	2200.68	140.585	6.14	0.09			3	1872.93	150.964	7.88	0.89			3	1498.31	63.1538	11.37	1.06			3	2284.88	159.427	10.11	1.09
4	1688.42	105.204	6.87	0.14			4	2217.46	274.577	8.49	0.942401			4	1587.83	114.995	9.89	0.97			4	2413.7	123.375	9.27	1.44
5	1955.43	240.19	6.84	0			5	2122.75	130.754	7.59	1.61			5	1205.83	19.7195	10.45	0.78			5	2704.17	258.902	10.07	0.13
Post							Post							Post							Post
Muscle:	T1 Relax Time	Std	Recovery Time (1419.25)	std			Muscle:	T1 Relax Time	Std	Recovery Time (1419.25)	std			Muscle:	T1 Relax Time	Std	Recovery Time (1419.25)	std			Muscle:	T1 Relax Time	Std	Recovery Time (1419.25)	std
1	1770.69	63.7439	8.26	0.51337			1	1492.97	110.812	9.4	0.54			1	1903.41	84.7128	6.54	0.693162			1	1860.59	21.6955	8.92	0.631713
2	1844.39	22.7355	8.1	0.196552			2	1867.06	101.802	8.93	0.47434			2	1970	114.351	5.92	0.607911			2	1920.77	60.5077	8.98	0.191093
3	1963.99	182.588	8.81	0.171741			3	1872.75	44.3329	9.07	0.322639			3	1734.16	62.4754	7.21	0.577494			3	1800.65	107.3	9.42	0.573952
4	1873.73	66.2885	7.92	0			4	1937.64	69.7519	9.33	1.17			4	1886.28	186.292	7.77	0.398414			4	1743.59	18.9211	9.15	0.286277
5	1712.09	179.635	8.53	0.260299			5	1606.95	64.9076	8.99	0.356603			5	1580.77	75.3222	7.79	0.98			5	1864.27	47.7163	8.55	0.167533
Post							Post							Post							Post						Black-Post
Bladder:	T1 Relax Time	Std	Recovery Time (1419.25)	std			Bladder:	T1 Relax Time	Std	Recovery Time (1419.25)	std			Bladder:	T1 Relax Time	Std	Recovery Time (1419.25)	std			Bladder:	T1 Relax Time	Std	Recovery Time (1419.25)	std		Bladder:	T1 Relax Time	Std	Recovery Time (1419.25)	std
1	1691.34	78.4939	8.36	0.348633			1	1373.21	221.11	9.96	0.64			1	939.127	164.878	10.58	1.3			1	2543.76	190.527	11.17	0		1	1244.85	222.096	4.43	0.82
2	1634	95.8801	8.2	0.575331			2	1246.57	156.968	10	0.78			2	974.054	111.644	11.08	0.68			2	2255.24	158.87	11.96	0		2	922.182	191.151	4.23	0.28
3	1628.45	119.543	7.98	0.266198			3	1623.59	487.178	10.11	1.72			3	725.42	111.515	10.66	0.76			3	1894.67	137.24	12.75	0		3	900.518	64.692	4.95	0.556529
4	2267.8	559.062	8.53	0.29			4	1850.98	146.824	9.8	1.71			4	738.847	94.1743	9.33	1.72			4	2073.51	140.97	12.96	0		4	705.98	98.4638	4.39	1.09
5	1571.84	164.454	8.96	0			5	1771.31	156.262	9.08	2.3			5	883.835	98.6639	10.14	1.72			5	1978.7	215.474	12.64	0		5	859.595	137.606	4.42	1.07
RT_URO_20							RT_URO_21							RT_URO_22							RT_URO_24
Averages							Averages							Averages							Averages
Pre:	T1 Relax Time		Recovery Time (1419.25)				Pre:	T1 Relax Time		Recovery Time (1419.25)				Pre:	T1 Relax Time		Recovery Time (1419.25)				Pre:	T1 Relax Time		Recovery Time (1419.25)
Muscle:	1974.67		Muscle:	5.848			Muscle:	2079.81		Muscle:	8.508			Muscle:	1758.47		Muscle:	8.046			Muscle:	1772.58		Muscle:	8.544
Bladder:	1963.97		Bladder:	6.584			Bladder:	1877.8		Bladder:	7.848			Bladder:	1439.51		Bladder:	10.182			Bladder:	2370.16		Bladder:	9.78
Post:	T1 Relax Time		Recovery Time (1419.25)				Post:	T1 Relax Time		Recovery Time (1419.25)				Post:	T1 Relax Time		Recovery Time (1419.25)				Post:	T1 Relax Time		Recovery Time (1419.25)			Post:	T1 Relax Time		Recovery Time (1419.25)
Muscle:	1832.98		Muscle:	8.324			Muscle:	1755.47		Muscle:	9.144			Muscle:	1814.92		Muscle:	7.046			Muscle:	1837.97		Muscle:	9.004		Muscle:	1837.97		Muscle:	9.004
Bladder:	1758.69		Bladder:	8.406			Bladder:	1573.13		Bladder:	9.79			Bladder:	852.257		Bladder:	10.358			Bladder:	2149.18		Bladder:	12.296		Bladder:	926.625		Bladder:	4.484
T1 Relax Time			Recovery Time (1419.25)				T1 Relax Time			Recovery Time (1419.25)				T1 Relax Time			Recovery Time (1419.25)				T1 Relax Time			Recovery Time (1419.25)			T1 Relax Time			Recovery Time (1419.25)
Pre: T1/T1m	Post: T1/T1m		Pre: T1/T1m	Post: T1/T1m			Pre: T1/T1m	Post: T1/T1m		Pre: T1/T1m	Post: T1/T1m			Pre: T1/T1m	Post: T1/T1m		Pre: T1/T1m	Post: T1/T1m			Pre: T1/T1m	Post: T1/T1m		Pre: T1/T1m	Post: T1/T1m		Pre: T1/T1m	Post: T1/T1m		Pre: T1/T1m	Post: T1/T1m
0.994582	0.959469		1.12585	1.00985			0.90287	0.896129		0.922426	1.07065			0.818613	0.469583		1.26547	1.47005			1.33712	1.16932		1.14466	1.36562		1.33712	0.504156		1.14466	0.498001
Percent Difference:	-0.0353044			-0.103036				-0.00746584			0.160687			Percent diff:	-0.426368			0.161663				-0.125497			0.193028
Averages	0.0214			0.1319											27.595							17.735
SD	1.96576			4.08001											21.2768							2.21324
Mean	Percent Change						SD	Percent Change
Treatment	T1						Treatment	T1
Saline	2.14						Saline	1.97
LPS	27.6						LPS	21.28
IgG-control	1.87						IgG-control	0.95
p-values	0.0286

## Sheet: Permeability
	RT_Uro_01					RT_Uro_02(No bladder injection)					RT_Uro_03					RT_Uro_04					RT_Uro_05
	Bladder:		Colon:			Bladder:		Colon:			Bladder:		Colon:			Bladder:		Colon:			Bladder:		Colon:
	Scan4	Frame8	scan10	frame2		scan6	Frame 7	Scan 6	frame 16		Scan 5	Frame 10	Scan 11	Frame 2		Scan 5	Frame 8	Scan 11	Frame 2		Scan 5	Frame 10	Scan 11	frame 6
	1	12.757	1	35.2628		1	8.94667	1	24.0597		1	14.5593	1	35.0398		1	24.0706	1	20.4897		1	24.464	1	28.7497
	2	13.2733	2	34.7764		2	10.5127	2	25.057		2	14.3613	2	38.1935		2	23.2764	2	16.2108		2	25.5806	2	27.6321
	3	12.386	3	36.2504		3	11.0429	3	23.5924		3	13.7893	3	40.9877		3	24.2972	3	17.9595		3	24.6509	3	28.3522
	4	11.6569	4	32.8471		4	8.83365	4	24.0173		4	14.7918	4	43.162		4	25.0556	4	16.4673		4	23.4427	4	33.8305
	5	11.4372	5	31.886		5	9.25928	5	23.1302		5	16.0459	5	41.2335		5	21.5795	5	18.7955		5	25.2651	5	26.2824
	av:	12.3021	av:	34.2045		av:	9.71904	av:	23.9713		av:	14.7095	av:	39.7233		av:	23.6559	av:	17.9846		av:	24.6807	av:	28.9694
	RT_Uro_06					RT_Uro_07					RT_Uro_08					RT_Uro_09 (no leaking?)					RT_Uro_10 (Saline?)
	Bladder:		Colon:			Bladder:		Colon:			Bladder:		Colon:			Bladder:		Colon:			Bladder:		Colon:
	Scan 9	Frame 10	Scan 15	Frame 4		Scan 5	Frame 7	Scan 11	Frame 5		Scan 7	Frame 8	Scan 13	Frame 3		Scan 5	Frame 12	scan11	Frame 6		Scan 5	Frame 10	Scan 11	Frame 3
	1	5.19218	1	19.8001		1	6.07549	1	9.13589		1	72.2671	1	80.0952		1	6.10905	1	30.2448		1	20.4548	1	51.6006
	2	4.85493	2	18.7591		2	6.32736	2	8.17496		2	37.9151	2	66.6364		2	7.61881	2	35.4623		2	34.4239	2	50.3226
	3	5.77036	3	19.7454		3	7.19702	3	12.4241		3	69.7482	3	56.0177		3	9.97312	3	24.8681		3	16.1072	3	58.1367
	4	5.98068	4	18.2331		4	4.32161	4	8.10386		4	84.8592	4	58.4495		4	11.0674	4	20.603		4	31.6566	4	53.3158
	5	5.49379	5	17.7286		5	4.47518	5	7.10558		5	83.0749	5	47.8085		5	8.63176	5	21.2046		5	27.8037	5	43.8078
	av:	5.45839	av:	18.8533		av:	5.67933	av:	8.98888		av:	69.5729	av:	61.8015		av:	8.68003	av:	26.4766		av:	26.0892	av:	51.4367
	RT_Uro_11					RT_Uro_12					RT_Uro_13					RT_Uro_14					RT_Uro_15
	Bladder:		Colon:			Bladder:		Colon:			Bladder:		Colon:			Bladder:		Colon:			Bladder:		Colon:
	Scan 4	Frame 14	Scan 10	Frame 10		Scan 5	Frame 10	Scan 11	Frame 10		Scan 5	Frame 14	Scan 12	Frame 15		Scan 5	Frame 8	Scan 10	Frame 11		Scan 4	Frame 13	Scan 10	Frame 6
	1	54.5069	1	22.5895		1	24.1906	z	24.8708		1	8.29725	1	34.1494		1	46.3602	1	26.5405		1	32.7343	1	55.6818
	2	100.31	2	25.8661		2	22.3099	2	27.722		2	9.89309	2	19.3918		2	48.6487	2	22.1863		2	39.5397	2	41.064
	3	100.326	3	33.9139		3	22.5448	3	28.346		3	11.8863	3	25.0579		3	46.3215	3	22.0765		3	44.7866	3	54.1739
	4	105.59	4	35.5975		4	21.7024	4	29.685		4	12.6286	4	18.4943		4	36.3008	4	22.8978		4	35.4861	4	62.1341
	5	77.9292	5	27.4452		5	21.1362	5	24.0753		5	16.1465	5	21.8063		5	49.7338	5	21.1303		5	34.6721	5	69.1674
	av:	87.7324	av:	29.0824		av:	22.3768	av:	26.9398		av:	11.7703	av:	23.7799		av:	45.473	av:	22.9663		av:	37.4438	av:	56.4442
	RT_Uro_16					RT_Uro_17					RT_Uro_18					RT_Uro_19
	Bladder:		Colon:			Bladder:		Colon:			Bladder:		Colon:			Bladder:		Colon:
	Scan 4	Frame 9	Scan 10	Frame 4		Scan 4	Frame 11	Scan 10	Frame 5		Scan 4	Frame 10	Scan 10	Frame 9		Scan 9	Frame 13	??
	1	69.3131	1	53.538		1	45.2176	1	60.2508		1	1.6858	1	7.5615		1	8.97087	1
	2	79.2749	2	28.8679		2	48.3521	2	56.2265		2	1.38234	2	4.66601		2	12.6679	2
	3	74.0925	3	39.5391		3	52.5891	3	41.3065		3	1.94261	3	11.1505		3	14.304	3
	4	67.9409	4	39.6746		4	51.4207	4	30.6147		4	1.66752	4	14.0246		4	17.5738	4
	5	67.2648	5	41.2927		5	42.3334	5	57.7174		5	2.34982	5	8.78768		5	15.9749	5
	av:	71.5772	av:	40.5825		av:	47.9826	av:	49.2232		av:	1.80562	av:	9.23806		av:	13.8983	av:
	Saline Animals					LPS Animals
		Bladder:	Colon:				Bladder:	Colon:
	1	12.3021	34.2045			4	23.6559	17.9846
	2	9.71904	23.9713			5	24.6807	28.9694
	3	14.7095	39.7233			7	5.67933	8.98888
	6	5.45839	18.8533			8	69.5729	61.8015
	10	26.0892	51.4367			9	8.68003	26.4766
	11	87.7324	29.0824			14	45.473	22.9663
	12	22.3768	26.9398			15	37.4438	56.4442
	13	11.7703	23.7799			16	71.5772	40.5825
	18	1.80562	9.23806			17	47.9826	49.2232
						19	13.8983									Means
									p-values Saline vs LPS							Treatment	Bladder	Colon
		Bladder:	n=9				Bladder:	n=10								Saline	13.03	28.58
	Averages	21.3293				Averages	34.8644		0.2517							LPS	34.86	34.83
	SD	26.0232				SD	23.688
		Colon:	n=9				Colon:	n=9
		28.581					34.8263		0.404							SD
		12.2177					18.1359									Treatment	Bladder	Colon
																Saline	8.08	12.22
		Bladder	n=8													LPS	23.69	18.14
	Averages	13.0289							0.0246
	SD	8.08104

## Sheet: IgG MT data
Uro-27	T1, msec				Pre		Pre	Post			Total Split
	Pre-injection	muscle		bladder	T1/T1m		T1/T1m	T1/T1m			Pre
		1520.18		1733.57	1.09604		1.09604	1.00194			T1/T1m
		1511.29		1689.35	1.06808		1.06808	1.20169			1.09604	0.93591	1.20861	1.02265	1.11953	0.991691
		1752.74		1723.2	1.08948		1.08948	1.19842			1.06808	0.884951	0.921075	0.85672	0.907758	0.933539
		1575.95		1863.34	1.17808		1.17808	0.985541			1.08948	1.07595	1.07509	1.05734	0.957311	1.20244
		1557.84		1480.3	0.93591		0.93591	0.837218			1.17808	0.981153	0.954734	1.0185	0.991244	0.890686
		1572.02		1399.7	0.884951		0.884951	0.895616		Average	1.10792	0.96949	1.03988	0.988803	0.993961	1.00459
	average	1581.67		1701.79	1.07595		1.07595	0.961016
				1551.86	0.981153		0.981153	1.06154
				1391.07	0.879494						Post
				1458.07	0.921855						T1/T1m
				1424.36	0.900542						1.00194	0.837218	1.06059	1.05333	0.818558	0.900131
				Aver	1.00105						1.20169	0.895616	1.10845	0.964368	1.38081	0.926506
											1.19842	0.961016	0.798069	0.965265	0.798263	0.866839
											0.985541	1.06154	1.14468	0.910953	0.922655	1.2054
	Post-injection				post					Average	1.0969	0.938849	1.02795	0.973478	0.980072	0.974719
		muscle		bladder	T1/T1m
		1695.06		1691.35	1.00194
		1746.48		2028.55	1.20169								Pre	Post	T1
		1706.88		2023.03	1.19842							IgG control	T1/T1m	T1/T1/m	% Difference
		1618.99		1663.67	0.985541							Split	1.10792	1.0969	0.99487
		1615.11		1413.29	0.837218								0.96949	0.938849	3.1605
		1745.95		1511.87	0.895616								1.03988	1.02795	1.14742
	average	1688.08		1622.27	0.961016								0.988803	0.973478	1.54983
				1791.97	1.06154								0.993961	0.980072	1.39734
				Aver	1.01787								1.00459	0.974719	2.97345
														Average	1.87057
														STDEV	0.948355
Uro-28	T1, msec				Pre		Pre	Post
	Pre-injection	muscle		bladder	T1/T1m		T1/T1m	T1/T1m
		1918.84		2297.23	1.25424		1.25424	1.2054
		1698.72		1687.02	0.921075		0.921075	1.38081
		1967.48		1969.12	1.07509		1.07509	1.10845
		1898.77		1748.67	0.954734		0.954734	1.19607
		1794.78		2202.37	1.20244		1.20244	1.14468
		1832.16		2050.51	1.11953		1.11953	1.05333
		1720.03		1936.6	1.05734		1.05734	0.964368
		1649.77		1865.47	1.0185		1.0185	0.798263
		1837.67		1407.81	0.768632		0.768632	0.910953
		1997.56		1569.15	0.85672		0.85672	0.818558
	average	1831.58		1662.63	0.907758		0.907758	0.798069
				1753.39	0.957311		0.957311	0.965265
				1815.54	0.991244		0.991244	0.922655
				1816.36	0.991691		0.991691	0.900131
				1709.85	0.933539		0.933539	1.22843
				1873.06	1.02265		1.02265	0.926506
				1631.36	0.890686		0.890686	0.866839
				2213.66	1.20861		1.20861	1.06059
				Aver	1.00732
Uro-28	T1, msec				Post
	Post	muscle		bladder	T1/T1m
		1897.23		2178.58	1.2054
		1952.73		2495.61	1.38081
		1957.03		2003.35	1.10845
		1773.55		2161.71	1.19607
		1974.56		2068.83	1.14468
		1629.24		1903.73	1.05333
		1543.76		1742.95	0.964368
		1663.15		1442.74	0.798263
		1621.74		1646.41	0.910953
		2060.5		1479.42	0.818558
	average	1807.35		1442.39	0.798069
				1744.57	0.965265
				1667.56	0.922655
				1626.85	0.900131
				2220.21	1.22843
				1674.52	0.926506
				1566.68	0.866839
				1916.86	1.06059
				Aver	1.01385

## Sheet: MT-reorganized
Uro-20	Saline							Saline					Total Split
Muscle:	T1 Relax Time		Post	Muscle:	T1			Pre	Post				Pre
1	1754.84			1	1770.69			T1/T1m	T1/T1m				T1/T1m
2	2150.96			2	1844.39			1.05557	0.922728				1.05557	0.855038	0.732825
3	2038.94			3	1963.99			0.957592	0.891446				0.957592	0.990256	0.900528
4	2071.29			4	1873.73			1.11445	0.888418				1.11445	0.794172	1.06618
5	1857.33			5	1712.09			0.855038	1.23722					1.02064
aver	1974.67			aver	1832.98			0.990256	0.857533			Average	1.04254	0.915027	0.899845
Pre				Post				0.794172	0.782245
Bladder:	T1 Relax Time	T1/T1muscle		Bladder:	T1 Relax Time	T1/T1muscle		0.732825	0.710105
1	2084.41	1.05557		1	1691.34	0.922728		0.900528	0.924873				Post
2	1890.93	0.957592		2	1634	0.891446		1.06618	1.0544				T1/T1m
3	2200.68	1.11445		3	1628.45	0.888418		1.02064	1.00902				0.922728	1.23722	0.924873
4	1688.42	0.855038		4	2267.8	1.23722							0.891446	0.857533	1.0544
5	1955.43	0.990256		5	1571.84	0.857533							0.888418	0.782245	1.00902
														0.710105
Uro-21	Saline											Average	0.900864	0.896776	0.996099
Muscle:	T1 Relax Time		Post	Muscle:	T1
1	1883.64			1	1492.97
2	2137.03			2	1867.06							Pre	Post	T1
3	2279.28			3	1872.75						Saline	T1/T1m	T1/T1/m	% Difference
4	2241			4	1937.64						Split	1.04254	0.996099	4.4545
5	1858.12			5	1606.95							0.915027	0.900864	1.54791
aver	2079.81				1755.47							0.899845	0.896776	0.341042
Pre				Post									Average	2.11448
Bladder:	T1 Relax Time	T1/T1muscle		Bladder:	T1	T1/T1muscle							STDEV	2.11445
1	1651.73	0.794172		1	1373.21	0.782245							N=3
2	1524.14	0.732825		2	1246.57	0.710105
3	1872.93	0.900528		3	1623.59	0.924873
4	2217.46	1.06618		4	1850.98	1.0544
5	2122.75	1.02064		5	1771.31	1.00902
LPS
Muscle:	T1		Post	Muscle:	T1			Saline					Total Split
1	1753.41			1	1903.41			Pre	Post				Pre
2	1943.32			2	1970			T1/T1m	T1/T1m				T1/T1m
3	1618.34			3	1734.16			0.938679	0.517447				0.938679	0.90296	1.28901
4	1713.75			4	1886.28			0.713648	0.536691				0.713648	0.685726	1.36169
5	1763.54			5	1580.77			0.852052	0.399697				0.852052	1.18649	1.52556
aver	1758.47			aver	1814.92			0.90296	0.407095					1.32287
Pre			Post					0.685726	0.486982			Average	0.834793	1.02451	1.39209
Bladder:	T1	T1/T1muscle		Bladder:	T1 Relax Time	T1/T1muscle		1.18649	1.384
1	1650.64	0.938679		1	939.127	0.517447		1.32287	1.22702
2	1254.93	0.713648		2	974.054	0.536691		1.28901	1.03085				Post
3	1498.31	0.852052		3	725.42	0.399697		1.36169	1.12815				T1/T1m
4	1587.83	0.90296		4	738.847	0.407095		1.52556	1.07657				0.517447	0.407095	1.03085
5	1205.83	0.685726		5	883.835	0.486982							0.536691	0.486982	1.12815
													0.399697	1.384	1.07657
														1.22702
Muscle:	T1		Post	Muscle:	T1							Average	0.484612	0.876276	1.07852
1	1813.37			1	1860.59
2	1760.67			2	1920.77
3	1780.49			3	1800.65							Pre	Post	T1
4	1753.79			4	1743.59						LPS	T1/T1m	T1/T1/m	% Difference
5	1754.58			5	1864.27						Split	0.834793	0.484612	41.9483
aver	1772.58			aver	1837.97							1.02451	0.876276	14.4689
Pre				Post								1.39209	1.07852	22.5248
Bladder:	T1	T1/T1muscle		Bladder:	T1								Average	26.314
1	2103.14	1.18649		1	2543.76	1.384							STDEV	14.1261
2	2344.9	1.32287		2	2255.24	1.22702							N=3
3	2284.88	1.28901		3	1894.67	1.03085
4	2413.7	1.36169		4	2073.51	1.12815
5	2704.17	1.52556		5	1978.7	1.07657

## Sheet: Final 
		T1				T1				T1
IgG control		% Difference		Saline		% Difference		LPS		% Difference
Split		0.99487		Split		4.4545		Split		41.9483
		3.1605				1.54791				14.4689
		1.14742				0.341042				22.5248
		1.54983			Average	2.11448			Average	26.314
		1.39734			STDEV	2.11445			STDEV	14.1261
		2.97345			N=3				N=3
	Average	1.87057
	STDEV	0.948355
	N=6
Mean	Percent Change			SD
Treatment	T1			Treatment
Saline	2.11448			Saline	2.11445
LPS	26.314			LPS	14.1261
IgG-control	1.87057			IgG-control	0.948355
p-values
